# Supplementary material for: The Effect of a Dominant Inhibitory p53 Protein on Stress Responses Induced by Toxic and Non-Toxic Concentrations of Anisomycin in PC12 Cells
Source: Biology (Basel). 2025 Nov 21;14(12):1634. doi: 10.3390/biology14121634 (PMC12729296; doi:10.3390/biology14121634)
Supplement: Supplementary file 1 [file biology-14-01634-s001.zip]

Archive with 3 entries (2 files):
- biology-3945588-supplementary/
- biology-3945588-supplementary/File S1.pdf
- biology-3945588-supplementary/File S2 Densitometric analysis.pdf
